# Supplementary material for: Targeted degradation of BRD9 reverses oncogenic gene expression in synovial sarcoma
Source: eLife. 2018 Nov 15;7:e41305. doi: 10.7554/eLife.41305 (PMC6277197; doi:10.7554/eLife.41305)
Supplement: Figure 4—figure supplement 1—source data 1. [file elife-41305-fig4-figsupp1-data1.xlsx]

## Sheet: Figure4-figure supplement 1-sd1
Protein	Log2 FC
BRD9	-2.8488
GLTSCR1	-2.55751
GLTSCR1L	-1.28354
PHF10	0.374306
PBRM1	0.218498
BRD7	0.148402
ARID2	0.472991
DPF3	-0.0660272
DPF2	0.0853482
DPF1	-0.315167
ARID1B	0.222366
ARID1A	0.0708577
SMARCA2	0.18319
SMARCA4	0.0638812
SMARCB1	0.0687524
SMARCC1	-0.225604
SMARCC2	-0.284788
SMARCE1	0.172262
SMARCD3	0.140831
SMARCD2	0.194285
SMARCD1	-0.493972
BCL7C	-0.139637
BCL7B	0.0743143
BCL7A	0.334667
ACTL6A	0.0503445
	Log2 FC in the abundance of each protein in SS18-SSX1 purifications in cells treated with DMSO or dBRD9-A for 24hrs
